# Supplementary material for: Identification of Protein Networks Involved in the Disease Course of Experimental Autoimmune Encephalomyelitis, an Animal Model of Multiple Sclerosis
Source: PLoS One. 2012 Apr 17;7(4):e35544. doi: 10.1371/journal.pone.0035544 (PMC3328452; doi:10.1371/journal.pone.0035544)
Supplement: Table S1 — Protein identifications. Differential protein spots were picked and in-gel digestion was performed. Proteins were identified by mass spectrometry. (XLSX) [file pone.0035544.s001.xlsx]

## Sheet: supplemental table 1
Table S1. Protein identifications
gel ID figure 2	Spot master number	Protein name	IPA symbol	# peptides identified	1-ANOVA
1	spot 0377	Elongation factor 2	EEF2	5	0.00494
2	spot 0499	ATP synthase subunit beta, mitochondrial	ATP5B	3	0.00313
3	spot 0516	Tyrosine-protein phosphatase non-receptor type 1	PTPN1	2	0.0277
4	spot 0521	ATP-dependent RNA helicase DDX1	DDX1	2	0.00636
5	spot 0545	Heat shock protein HSP 90-alpha	HSP90AA1	2	0.044
6	spot 0558	Dynamin-1	DNM1	4	0.00106
7	spot 0560	Dynamin-1	DNM1	10	0.000783
8	spot 0562	Aconitate hydratase, mitochondrial precursor	ACO2	2	0.000557
	spot 0562	Serotransferrin	TF	5
9	spot 0566	Serotransferrin	TF	5	0.00954
10	spot 0581	Aconitate hydratase, mitochondrial precursor	ACO2	2	0.000884
	spot 0581	Serotransferrin	TF	6
11	spot 0588	Aconitate hydratase, mitochondrial precursor	ACO2	2	0.0019
	spot 0588	60 kDa heat shock protein, mitochondrial precursor	HSPD1	2
	spot 0588	Pyruvate kinase isozymes M1/M2	PKM2	2
	spot 0588	Tubulin beta-5 chain	TUBB	2
12	spot 0599	Aconitate hydratase, mitochondrial precursor	ACO2	11	0.00226
	spot 0599	6-phosphofructokinase type C	PFKP	4
	spot 0599	Serotransferrin	TF	18
13	spot 0606	6-phosphofructokinase type C	PFKP	6	0.00887
14	spot 0619	Aconitate hydratase, mitochondrial precursor	ACO2	6	0.00453
	spot 0619	6-phosphofructokinase type C	PFKP	6
15	spot 0674	heat shock 70 kDa protein 4	HSP4A	6	0.00286
16	spot 0676	similar to desmoplakin	DSP	4	0.00059
17	spot 0683	Thimet oligopeptidase	THOP1	3	0.00929
18	spot 0700	heat shock 70kDa protein 12A	HSPA12A	3	0.00811
19	spot 0742	Mitofilin	IMMT	2	0.00425
20	spot 0761	elongation factor-1 alpha 1	EEF1A1	2	0.00283
	spot 0761	similar to Glycyl-tRNA synthetase	GARS	4
	spot 0761	Histone H4	LOC674678	4
21	spot 0814	Heat shock protein 75 kDa, mitochondrial precursor	TRAP1	2	0.00243
22	spot 0855	Serum albumin	ALB	17	0.0128
23	spot 0871	Serum albumin	ALB	4	0.00162
24	spot 0874	Serum albumin	ALB	24	0.0000141
25	spot 0876	Serum albumin	ALB	17	0.0000289
26	spot 0877	Serum albumin	ALB	4	0.00613
27	spot 0882	Serum albumin	ALB	3	0.024
	spot 0882	Succinate dehydrogenase [ubiquinone] flavoprotein subunit, mitochondrial	SDHA	9
28	spot 0902	Syntaxin-binding protein 1	STXBP1	9	0.0192
	spot 0902	WD repeat-containing protein 1	WDR1	2
29	spot 0912	WD repeat-containing protein 1	WDR1	5	0.0104
30	Spot 0951	Serum albumin	ALB	11	0.0174
	spot 0951	Dihydropyrimidinase-related protein 2	DPYSL2	2
	spot 0951	Selenium-binding protein 1	SELENBP1	2
31	spot 0972	Dihydropyrimidinase-related protein 2	DPYSL2	12	0.00351
	spot 0972	Leukotriene A4 hydrolase	LTA4H	2
32	spot 0990	Dihydropyrimidinase-related protein 2	DPYSL2	2	0.0476
33	spot 1063	alanyl-tRNA synthetase	AARS	3	0.00776
	spot 1063	Dihydropyrimidinase-related protein 2	DPYSL2	3
	spot 1063	Dihydropyrimidinase-related protein 3	DPYSL3	2
34	spot 1088	Dihydropyrimidinase-related protein 2	DPYSL2	3	0.00951
	spot 1088	Dihydropyrimidinase-related protein 3	DPYSL3	2
35	spot 1089	Dihydropyrimidinase-related protein 2	DPYSL2	4	0.000767
36	spot 1090	Serum albumin	ALB	6	0.000137
	spot 1090	Dihydropyrimidinase-related protein 2	DPYSL2	3
37	spot 1092	Dihydropyrimidinase-related protein 3	DPYSL3	7	0.00814
38	spot 1135	Isoform M2 of Pyruvate kinase isozymes M1/M2	PKM2	16	0.000318
39	spot 1149	Protein disulfide-isomerase A3	PDIA3	6	0.00597
	spot 1149	Tubulin alpha-1A chain	TUBB1	2
40	spot 1188	Dihydropyrimidinase-related protein 2	DPYSL2	7	0.00788
	spot 1188	Tubulin alpha-1A chain	TUBB1	3
41	spot 1190	Dihydropyrimidinase-related protein 2	DPYSL2	6	0.012
42	spot 1198	Tubulin beta-3 chain	TUBB3	2	0.0201
43	spot 1242	Cytosol aminopeptidase	LAP3	15	0.00527
44	spot 1276	Tubulin alpha-1A chain	TUBA1A	2	0.0209
	spot 1276	Tubulin beta-2A chain	TUBB2A	12
45	spot 1297	Septin-8	SEPT8	4	0.00818
	spot 1297	Tubulin beta-2A chain	TUBB2A	10
46	spot 1316	dihydrolipoamide dehydrogenase	DLD	3	0.00642
	spot 1316	Glutamate dehydrogenase 1, mitochondrial	GLUD1	10
47	spot 1331	Glutamate dehydrogenase 1, mitochondrial	GLUD1	16	0.00261
48	spot 1338	V-type proton ATPase subunit B, brain isoform	ATP6V1B2	3	0.00184
49	spot 1357	Tubulin alpha-1A chain	TUBA1A	2	0.00451
50	spot 1358	Dihydrolipoyllysine-residue succinyltransferase component of 2-oxoglutarate dehydrogenase complex, mitochondrial	DLST	4	0.0471
51	spot 1397	Glial fibrillary acidic protein	GFAP	6	0.00025
52	spot 1407	Glial fibrillary acidic protein	GFAP	20	0.00125
	spot 1407	Neurofilament light polypeptide	NEFL	2
53	spot 1408	Glial fibrillary acidic protein	GFAP	12	0.0191
54	spot 1428	Succinate-semialdehyde dehydrogenase, mitochondrial	ALDH5A1	13	0.00761
	spot 1428	Septin-11	SEPT11	4
55	spot 1437	4-aminobutyrate aminotransferase, mitochondrial	ABAT	5	0.0142
56	spot 1439	4-aminobutyrate aminotransferase, mitochondrial	ABAT	5	0.000524
57	spot 1464	Actin-related protein 3	ACTR3	8	0.00171
	spot 1464	Neurofilament heavy polypeptide	NEFH	2
58	spot 1556	Interferon gamma inducible protein 47	IFI47	6	0.018
59	spot 1638	Glial fibrillary acidic protein	GFAP	3	0.0124
	spot 1638	NADH dehydrogenase [ubiquinone] iron-sulfur protein 2, mitochondrial	NDUFS2	6
60	spot 1656	2',3'-cyclic-nucleotide 3'-phosphodiesterase	CNP	9	0.00983
61	spot 1685	2',3'-cyclic-nucleotide 3'-phosphodiesterase	CNP	6	0.00993
62	spot 1765	Actin, cytoplasmic	ACTB	7	0.006
63	spot 1781	Actin, cytoplasmic	ACTB	7	0.000386
64	spot 1782	Actin, cytoplasmic	ACTB	13	0.000614
65	spot 1783	Actin, cytoplasmic	ACTB	5	0.00258
66	spot 1789	Actin, cytoplasmic	ACTB	6	0.0000701
67	spot 1790	Actin, cytoplasmic	ACTB	7	0.00542
68	spot 1862	Septin-2	SEPT2	3	0.00136
69	spot 1888	Leukocyte elastase inhibitor A	SERPINB1	3	0.00348
70	spot 1906	Macrophage-capping protein	CAPG	4	0.0000308
	spot 1906	Septin-2	SEPT2	3
	spot 1906	Septin-5	SEPT5	2
71	spot 1944	Aspartate aminotransferase, cytoplasmic	GOT1	8	0.00122
72	spot 2113	Guanine nucleotide-binding protein G(o) subunit alpha	GNAO1	7	0.0151
73	spot 2139	Isocitrate dehydrogenase [NAD] subunit alpha, mitochondrial	IDH3A	7	0.00537
74	spot 2314	L-lactate dehydrogenase B chain	LDHB	4	0.000488
75	spot 2321	L-lactate dehydrogenase B chain	LDHB	10	0.0314
76	spot 2334	L-lactate dehydrogenase B chain	LDHB	2	0.0367
77	spot 2373	L-lactate dehydrogenase B chain	LDHB	8	0.00312
	spot 2373	Malate dehydrogenase, cytoplasmic	MDH1	3
78	spot 2380	Isocitrate dehydrogenase [NAD] subunit alpha, mitochondrial	IDH3A	4	0.00393
79	spot 2412	Guanine nucleotide-binding protein G(I)/G(S)/G(T) subunit beta-1	GNB1	5	0.0237
80	spot 2543	Malate dehydrogenase, cytoplasmic	MDH1	2	0.00724
81	spot 2545	Annexin A3	ANXA3	2	0.0000476
	spot 2545	Malate dehydrogenase, cytoplasmic	MDH1	7
82	spot 2557	Beta-soluble NSF attachment protein	NAPB	8	0.00386
83	spot 2564	Beta-soluble NSF attachment protein	NAPB	10	0.00966
84	spot 2629	Alpha-soluble NSF attachment protein	NAPA	10	0.0257
85	spot 2692	Annexin A4	ANXA4	4	0.00731
86	spot 2738	alpha-enolase	ENO1	2	0.0231
87	spot 2899	Chloride intracellular channel protein 1	CLIC1	4	0.00246
	spot 2899	Phospholysine phosphohistidine inorganic pyrophosphate phosphatase	LHPP	4
88	spot 2903	Serum albumin	ALB	2	0.00234
	spot 2903	Neurofilament light polypeptide	NEFL	5
	spot 2903	Prohibitin	PHB	4
	spot 2903	Proteasome activator complex subunit 2	PSME2	2
89	spot 2979	Dihydropyrimidinase-related protein 2	DPYSL2	2	0.005
	spot 2979	Proteasome activator complex subunit 1	PSME1	2
90	spot 3103	Phosphoglycerate mutase 1	PGAM1	8	0.000863
91	spot 3234	similar to desmoplakin	DSP	9	0.0441
	spot 3234	Junction plakoglobin	JUP	2
92	spot 3319	Peroxiredoxin-6	PRDX6	7	0.00455
