# Supplementary material for: Identification of Protein Networks Involved in the Disease Course of Experimental Autoimmune Encephalomyelitis, an Animal Model of Multiple Sclerosis
Source: PLoS One. 2012 Apr 17;7(4):e35544. doi: 10.1371/journal.pone.0035544 (PMC3328452; doi:10.1371/journal.pone.0035544)
Supplement: Table S2 — Cluster analysis. A cluster analysis was performed to get a better view on the expression profile of these spots along the disease course. The average ratio and T-test, for the six possible comparisons between the four conditions included in this study, provides detailed information on the time course of the proteome changes induced in the inflamed brain. (XLSX) [file pone.0035544.s002.xlsx]

## Sheet: supplemental table 2
Table S2. Cluster analysis
gel ID figure 2	Spot master number	Protein name	IPA symbol	1-ANOVA	Av. Ratio C vs O	T-test C vs O	Av. Ratio C vs T	T-test C vs T	Av. Ratio C vs R	T-test C vs R	Av. Ratio O vs T	T-test O vs T	Av. Ratio O vs R	T-test O vs R	Av. Ratio T vs R	T-test T vs R
Cluster 1, q:87.1
23	spot 0871	Serum albumin	ALB	0.00162	1.21	0.436	13.62	0.000381	9.55	0.0359	11.23	0.00117	7.87	0.0514	-1.43	0.419
24	spot 0874	Serum albumin	ALB	0.0000141	1.2	0.462	41.55	0.000356	28.08	0.00236	34.67	0.000214	23.43	0.00223	-1.48	0.371
25	spot 0876	Serum albumin	ALB	0.0000289	-1.14	0.487	16.9	0.000389	11.74	0.00437	19.35	0.000256	13.44	0.00329	-1.44	0.37
26	spot 0877	Serum albumin	ALB	0.00613	-1.25	0.775	6.31	0.0127	4.67	0.0703	7.89	0.00366	5.85	0.0376	-1.35	0.454
86	spot 2738	alpha-enolase	ENO1	0.0231	1.12	0.95	5.55	1.67E-03	3.36	0.0653	4.95	0.0426	3	0.0816	-1.65	0.237
Cluster 2, q:92.4
10	spot 0581	Aconitate hydratase, mitochondrial precursor	ACO2	0.000884	1.13	0.185	3.97	0.000746	2.95	0.0259	3.5	0.00124	2.6	0.0398	-1.35	0.331
	spot 0581	Serotransferrin	TF
81	spot 2545	Annexin A3	ANXA3	0.0000476	1.22	0.496	2.77	0.000517	5.5	0.000425	2.28	0.0137	4.53	0.00302	1.99	0.00935
	spot 2545	Malate dehydrogenase, cytoplasmic	MDH1
Cluster 3, q:96.9
78	spot 2380	Isocitrate dehydrogenase [NAD] subunit alpha, mitochondrial	IDH3A	0.00393	1.12	0.461	1.78	0.0383	2.12	0.0215	1.58	0.00578	1.89	0.00508	1.19	0.278
88	spot 2903	Serum albumin	ALB	0.00234	-1.05	0.776	1.84	0.0137	2.29	0.0175	1.93	0.00789	2.4	0.0127	1.25	0.382
	spot 2903	Neurofilament light polypeptide	NEFL
	spot 2903	Prohibitin	PHB
	spot 2903	Proteasome activator complex subunit 2	PSME2
89	spot 2979	Dihydropyrimidinase-related protein 2	DPYSL2	0.005	-1.04	0.954	1.75	0.061	2.15	0.0211	1.83	0.018	2.24	0.00428	1.23	0.18
	spot 2979	Proteasome activator complex subunit 1	PSME1
Cluster 4, q:93
51	spot 1397	Glial fibrillary acidic protein	GFAP	0.00025	1.09	0.408	1.39	0.00365	1.76	0.000977	1.27	0.0397	1.61	0.00588	1.27	0.0142
52	spot 1407	Glial fibrillary acidic protein	GFAP	0.00125	1.06	0.547	1.27	0.018	1.54	0.00276	1.2	0.0754	1.46	0.00949	1.21	0.0397
	spot 1407	Neurofilament light polypeptide	NEFL
53	spot 1408	Glial fibrillary acidic protein	GFAP	0.0191	1.09	0.148	1.34	9.89E-03	1.53	0.0427	1.23	0.0304	1.41	0.0793	1.14	0.46
80	spot 2543	Malate dehydrogenase, cytoplasmic	MDH1	0.00724	-1.02	0.848	1.26	0.0416	1.87	0.0189	1.28	0.103	1.91	0.0268	1.49	0.0623
Cluster 5, q:96.7
8	spot 0562	Aconitate hydratase, mitochondrial precursor	ACO2	0.000557	1.06	0.426	2.56	0.000911	2.02	0.0207	2.43	0.00135	1.91	0.0283	-1.27	0.274
	spot 0562	Serotransferrin	TF
12	spot 0599	Aconitate hydratase, mitochondrial precursor	ACO2	0.00226	1.02	0.688	2.5	0.00274	1.95	0.0447	2.46	0.00287	1.92	0.0481	-1.28	0.34
	spot 0599	6-phosphofructokinase type C	PFKP
	spot 0599	Serotransferrin	TF
22	spot 0855	Serum albumin	ALB	0.0128	-1.29	0.529	2.43	0.0364	1.48	0.291	3.14	2.24E-03	1.91	0.0564	-1.65	0.117
36	spot 1090	Serum albumin	ALB	0.000137	-1.14	0.582	3.22	0.0033	2.12	0.0241	3.67	0.000163	2.41	0.00331	-1.52	0.0505
	spot 1090	Dihydropyrimidinase-related protein 2	DPYSL2
Cluster 6, q:91.2
19	spot 0742	Mitofilin	IMMT	0.00425	-1.04	0.691	1.8	0.011	1.64	0.0496	1.87	0.00625	1.71	0.0162	-1.1	0.527
30	Spot 0951	Serum albumin	ALB	0.0174	1.05	0.672	2.3	0.0269	1.91	0.0662	2.19	0.0287	1.82	0.0751	-1.2	0.625
	spot 0951	Dihydropyrimidinase-related protein 2	DPYSL2
	spot 0951	Selenium-binding protein 1	SELENBP1
35	spot 1089	Dihydropyrimidinase-related protein 2	DPYSL2	0.000767	1.02	0.901	2.03	0.00313	1.5	0.0215	1.99	0.0047	1.46	0.0327	-1.36	0.0163
87	spot 2899	Chloride intracellular channel protein 1	CLIC1	0.00246	-1.58	0.119	1.84	0.0314	1.37	0.255	2.92	0.00037	2.16	0.0124	-1.35	0.106
	spot 2899	Phospholysine phosphohistidine inorganic pyrophosphate phosphatase	LHPP
Cluster 7, q:97.8
27	spot 0882	Serum albumin	ALB	0.024	-1.01	0.984	1.58	0.0695	1.51	0.0423	1.59	0.0482	1.52	0.0195	-1.04	0.87
	spot 0882	Succinate dehydrogenase [ubiquinone] flavoprotein subunit, mitochondrial	SDHA
39	spot 1149	Protein disulfide-isomerase A3	PDIA3	0.00597	1.03	0.808	1.41	0.023	1.56	0.0281	1.37	0.01	1.52	0.0213	1.11	0.383
	spot 1149	Tubulin alpha-1A chain	TUBB1
63	spot 1781	Actin, cytoplasmic	ACTB	0.000386	-1.07	0.473	1.44	0.0135	1.47	0.0132	1.54	0.000944	1.57	0.00128	1.02	0.811
66	spot 1789	Actin, cytoplasmic	ACTB	0.0000701	1.02	0.753	1.45	0.00219	1.61	0.00014	1.42	0.0101	1.57	0.00216	1.11	0.161
69	spot 1888	Leukocyte elastase inhibitor A	SERPINB1	0.00348	-1.08	0.45	1.43	0.0294	1.5	0.0111	1.55	0.0214	1.62	0.00966	1.05	0.698
Cluster 8, q:91.4
17	spot 0683	Thimet oligopeptidase	THOP1	0.00929	1.01	0.881	1.29	0.0229	1.33	0.0444	1.28	0.00743	1.32	0.0309	1.03	0.721
20	spot 0761	elongation factor-1 alpha 1	EEF1A1	0.00283	1.09	0.33	1.29	0.0233	1.41	0.00651	1.18	0.0609	1.29	0.0118	1.09	0.104
	spot 0761	similar to Glycyl-tRNA synthetase	GARS
	spot 0761	Histone H4	LOC674678
57	spot 1464	Actin-related protein 3	ACTR3	0.00171	1.02	0.727	1.22	0.0278	1.26	0.013	1.2	0.0078	1.23	0.00119	1.03	0.526
	spot 1464	Neurofilament heavy polypeptide	NEFH
85	spot 2692	Annexin A4	ANXA4	0.00731	1.02	0.711	1.2	0.0164	1.22	0.0239	1.18	0.0231	1.19	0.0331	1.01	0.768
Cluster 9, q:86.1
6	spot 0558	Dynamin-1	DNM1	0.00106	1.03	0.847	-1.65	0.000934	-1.32	0.0179	-1.69	0.00712	-1.36	0.0539	1.24	0.0579
16	spot 0676	similar to desmoplakin	DSP	0.00059	1.09	0.0123	1.93	0.000987	1.48	0.031	1.77	0.00154	1.36	0.0641	-1.3	0.118
58	spot 1556	Interferon gamma inducible protein 47	IFI47	0.018	1.03	0.84	1.91	0.065	1.84	0.0104	1.85	0.0754	1.79	0.013	-1.04	0.999
74	spot 2314	L-lactate dehydrogenase B chain	LDHB	0.000488	1.15	0.298	2.56	0.000313	1.61	0.0391	2.23	0.00203	1.4	0.131	-1.59	0.0339
Cluster 10, q:94.2
2	spot 0499	ATP synthase subunit beta, mitochondrial	ATP5B	0.00313	1.02	0.704	1.47	0.0133	1.32	0.0245	1.45	0.0115	1.3	0.0206	-1.11	0.373
13	spot 0606	6-phosphofructokinase type C	PFKP	0.00887	1.01	0.877	1.33	0.0283	1.22	0.0179	1.31	0.0334	1.21	0.0243	-1.09	0.379
14	spot 0619	Aconitate hydratase, mitochondrial precursor	ACO2	0.00453	-1.06	0.424	1.44	0.0226	1.3	0.0291	1.52	0.0147	1.37	0.0165	-1.11	0.403
	spot 0619	6-phosphofructokinase type C	PFKP
18	spot 0700	heat shock 70kDa protein 12A	HSPA12A	0.00811	-1.05	0.52	1.25	0.0322	1.29	0.0418	1.32	0.0139	1.36	0.0212	1.03	0.754
Cluster 11, q:95.6
29	spot 0912	WD repeat-containing protein 1	WDR1	0.0104	-1.12	0.0774	1	0.999	1.13	0.0451	1.13	0.111	1.28	0.0169	1.13	0.0765
43	spot 1242	Cytosol aminopeptidase	LAP3	0.00527	-1.11	0.15	1.07	0.213	1.11	0.0975	1.19	0.00636	1.23	0.00416	1.04	0.127
Cluster 13, q:78.1
1	spot 0377	Elongation factor 2	EEF2	0.00494	-1	0.984	1.55	0.0675	1.29	0.0689	1.56	0.00809	1.3	0.0104	-1.2	0.158
4	spot 0521	ATP-dependent RNA helicase DDX1	DDX1	0.00636	-1.04	0.225	1.37	0.046	1.23	0.0000662	1.43	0.0347	1.27	0.00105	-1.12	0.391
15	spot 0674	heat shock 70 kDa protein 4	HSP4A	0.00286	1.16	0.243	1.66	0.00742	1.5	0.00775	1.43	0.0305	1.3	0.0472	-1.1	0.35
33	spot 1063	alanyl-tRNA synthetase	AARS	0.00776	-1.03	0.723	1.84	0.0399	-1.07	0.483	1.89	0.0347	-1.04	0.677	-1.97	0.0313
	spot 1063	Dihydropyrimidinase-related protein 2	DPYSL2
	spot 1063	Dihydropyrimidinase-related protein 3	DPYSL3
34	spot 1088	Dihydropyrimidinase-related protein 2	DPYSL2	0.00951	-1.04	0.678	1.56	0.0148	1.34	0.0648	1.62	0.017	1.39	0.0627	-1.17	0.321
	spot 1088	Dihydropyrimidinase-related protein 3	DPYSL3
37	spot 1092	Dihydropyrimidinase-related protein 3	DPYSL3	0.00814	-1.02	0.685	1.37	0.0242	1.25	0.0322	1.41	0.0227	1.28	0.0307	-1.1	0.424
62	spot 1765	Actin, cytoplasmic	ACTB	0.006	-1.19	0.11	1.48	0.0531	1.32	0.0766	1.75	0.0105	1.56	0.00813	-1.12	0.498
65	spot 1783	Actin, cytoplasmic	ACTB	0.00258	1.05	0.287	1.4	0.00457	1.3	0.0368	1.33	0.00285	1.23	0.0495	-1.08	0.374
67	spot 1790	Actin, cytoplasmic	ACTB	0.00542	-1.07	0.287	1.3	0.0164	1.2	0.098	1.39	0.00338	1.28	0.0306	-1.08	0.4
70	spot 1906	Macrophage-capping protein	CAPG	0.0000308	-1.06	0.0388	1.37	0.00283	1.43	0.00163	1.45	0.00123	1.51	0.000731	1.04	0.562
	spot 1906	Septin-2	SEPT2
	spot 1906	Septin-5	SEPT5
Cluster 14, q:79.3
3	spot 0516	Tyrosine-protein phosphatase non-receptor type 1	PTPN1	0.0277	1.01	0.892	1.26	0.0312	1.15	7.31E-04	1.24	0.0823	1.13	0.122	-1.1	0.259
28	spot 0902	Syntaxin-binding protein 1	STXBP1	0.0192	-1.11	0.0688	1.04	0.345	1.06	0.26	1.15	0.0191	1.17	0.0243	1.02	0.651
	spot 0902	WD repeat-containing protein 1	WDR1
38	spot 1135	Isoform M2 of Pyruvate kinase isozymes M1/M2	PKM2	0.000318	1.04	0.35	1.27	0.00176	1.14	0.0192	1.23	0.0025	1.1	0.0431	-1.12	0.0236
64	spot 1782	Actin, cytoplasmic	ACTB	0.000614	1.01	0.812	1.2	0.0123	1.32	0.000756	1.18	0.04	1.31	0.00511	1.11	0.0764
68	spot 1862	Septin-2	SEPT2	0.00136	-1.07	0.0193	1.13	0.0266	1.1	0.0501	1.21	0.00358	1.18	0.00563	-1.02	0.619
Cluster 15, q:20.7
50	spot 1358	Dihydrolipoyllysine-residue succinyltransferase component of 2-oxoglutarate dehydrogenase complex, mitochondrial	DLST	0.0471	-1.05	0.096	-1.12	0.0625	-1.14	0.0162	-1.06	0.27	-1.08	0.108	-1.02	0.767
60	spot 1656	2',3'-cyclic-nucleotide 3'-phosphodiesterase	CNP	0.00983	1.04	0.608	-1.28	0.00766	-1.09	0.235	-1.33	0.0118	-1.13	0.177	1.17	0.0767
76	spot 2334	L-lactate dehydrogenase B chain	LDHB	0.0367	-1.16	0.162	-1.08	0.48	-1.29	0.0548	1.08	0.0984	-1.11	0.101	-1.2	0.026
79	spot 2412	Guanine nucleotide-binding protein G(I)/G(S)/G(T) subunit beta-1	GNB1	0.0237	-1.01	0.807	-1.14	0.0145	-1.02	0.697	-1.13	4.10E-03	-1.01	0.758	1.12	0.0759
90	spot 3103	Phosphoglycerate mutase 1	PGAM1	0.000863	-1.08	0.0561	-1.18	0.00546	-1.19	0.00941	-1.09	0.00371	-1.11	0.0203	-1.02	0.598
91	spot 3234	similar to desmoplakin	DSP	0.0441	1.63	0.0348	1.09	0.464	1.44	0.0507	-1.5	0.0852	-1.13	0.578	1.33	0.148
	spot 3234	Junction plakoglobin	JUP
92	spot 3319	Peroxiredoxin-6	PRDX6	0.00455	-1.04	0.32	-1.05	0.228	-1.22	0.0131	-1.01	0.761	-1.16	0.0186	-1.15	0.0208
Cluster 16, q:70.4
5	spot 0545	Heat shock protein HSP 90-alpha	HSP90AA1	0.044	1.33	0.295	-1.81	0.103	-1.33	0.0738	-2.42	0.0642	-1.78	0.0651	1.36	0.287
11	spot 0588	Aconitate hydratase, mitochondrial precursor	ACO2	0.0019	1.02	0.841	1.78	0.0104	1.45	0.0396	1.75	0.00397	1.43	0.0175	-1.23	0.125
	spot 0588	60 kDa heat shock protein, mitochondrial precursor	HSPD1
	spot 0588	Pyruvate kinase isozymes M1/M2	PKM2
	spot 0588	Tubulin beta-5 chain	TUBB
7	spot 0560	Dynamin-1	DNM1	0.000783	1.09	0.401	-1.37	0.0000314	-1.23	0.00143	-1.49	0.00936	-1.33	0.0312	1.12	0.0142
9	spot 0566	Serotransferrin	TF	0.00954	1.07	0.623	-1.28	0.00298	-1.27	0.000729	-1.37	0.0522	-1.36	0.0515	1.01	0.843
21	spot 0814	Heat shock protein 75 kDa, mitochondrial precursor	TRAP1	0.00243	-1.06	0.595	-1.41	0.0148	-1.56	0.00244	-1.33	0.0541	-1.48	0.0136	-1.11	0.221
31	spot 0972	Dihydropyrimidinase-related protein 2	DPYSL2	0.00351	-1.14	0.117	-1.51	0.00422	-1.39	0.0309	-1.33	0.00608	-1.22	0.0892	1.09	0.44
	spot 0972	Leukotriene A4 hydrolase	LTA4H
32	spot 0990	Dihydropyrimidinase-related protein 2	DPYSL2	0.0476	-1.08	0.542	-1.44	3.83E-03	-1.19	0.073	-1.33	0.113	-1.1	0.598	1.21	0.0426
40	spot 1188	Dihydropyrimidinase-related protein 2	DPYSL2	0.00788	1.03	0.832	-1.43	0.0223	-1.36	0.0385	-1.46	0.0162	-1.4	0.0279	1.05	0.622
	spot 1188	Tubulin alpha-1A chain	TUBB1
41	spot 1190	Dihydropyrimidinase-related protein 2	DPYSL2	0.012	-1.03	0.747	-1.47	0.013	-1.36	0.033	-1.43	0.0316	-1.32	0.0726	1.08	0.536
42	spot 1198	Tubulin beta-3 chain	TUBB3	0.0201	-1.04	0.545	-1.35	0.0166	-1.15	0.113	-1.3	0.0601	-1.11	0.253	1.17	0.178
44	spot 1276	Tubulin alpha-1A chain	TUBA1A	0.0209	-1.12	0.149	-1.28	0.0453	-1.23	0.0222	-1.14	0.128	-1.1	0.0372	1.03	0.601
	spot 1276	Tubulin beta-2A chain	TUBB2A
45	spot 1297	Septin-8	SEPT8	0.00818	-1.1	0.0375	-1.3	0.00558	-1.21	0.0467	-1.18	0.0183	-1.1	0.202	1.08	0.392
	spot 1297	Tubulin beta-2A chain	TUBB2A
46	spot 1316	dihydrolipoamide dehydrogenase	DLD	0.00642	-1.06	0.276	-1.28	0.082	-1.28	0.000172	-1.2	0.0866	-1.21	0.00756	-1	0.98
	spot 1316	Glutamate dehydrogenase 1, mitochondrial	GLUD1
47	spot 1331	Glutamate dehydrogenase 1, mitochondrial	GLUD1	0.00261	-1.04	0.572	-1.28	0.0221	-1.39	0.016	-1.23	0.00854	-1.33	0.0101	-1.09	0.276
48	spot 1338	V-type proton ATPase subunit B, brain isoform	ATP6V1B2	0.00184	1.01	0.883	-1.27	0.033	-1.31	0.0125	-1.28	0.0102	-1.32	0.00112	-1.03	0.663
49	spot 1357	Tubulin alpha-1A chain	TUBA1A	0.00451	-1.05	0.444	-1.28	0.0605	-1.42	0.00736	-1.21	0.0626	-1.34	0.00178	-1.11	0.32
54	spot 1428	Succinate-semialdehyde dehydrogenase, mitochondrial	ALDH5A1	0.00761	-1.05	0.371	-1.27	0.0259	-1.24	0.00403	-1.21	0.0631	-1.18	0.0205	1.02	0.69
	spot 1428	Septin-11	SEPT11
55	spot 1437	4-aminobutyrate aminotransferase, mitochondrial	ABAT	0.0142	1.01	0.945	-1.42	0.0254	-1.26	0.0936	-1.43	0.0153	-1.26	0.0621	1.13	0.196
56	spot 1439	4-aminobutyrate aminotransferase, mitochondrial	ABAT	0.000524	-1.11	0.155	-1.44	0.00117	-1.26	0.0165	-1.3	0.00354	-1.14	0.0856	1.14	0.0372
59	spot 1638	Glial fibrillary acidic protein	GFAP	0.0124	-1.06	0.577	-1.67	0.0175	-1.26	0.11	-1.58	0.0206	-1.19	0.174	1.33	0.0796
	spot 1638	NADH dehydrogenase [ubiquinone] iron-sulfur protein 2, mitochondrial	NDUFS2
61	spot 1685	2',3'-cyclic-nucleotide 3'-phosphodiesterase	CNP	0.00993	-1.02	0.722	-1.36	0.0227	-1.16	0.0121	-1.33	0.0424	-1.13	0.1	1.18	0.11
71	spot 1944	Aspartate aminotransferase, cytoplasmic	GOT1	0.00122	-1.07	0.132	-1.28	0.00251	-1.18	0.0101	-1.2	0.0138	-1.11	0.0781	1.08	0.147
72	spot 2113	Guanine nucleotide-binding protein G(o) subunit alpha	GNAO1	0.0151	-1.03	0.761	-1.36	0.0443	-1	0.986	-1.33	0.0315	1.02	0.699	1.36	0.0327
73	spot 2139	Isocitrate dehydrogenase [NAD] subunit alpha, mitochondrial	IDH3A	0.00537	-1.05	0.327	-1.27	0.000484	-1.16	0.0234	-1.2	0.0286	-1.1	0.226	1.09	0.123
75	spot 2321	L-lactate dehydrogenase B chain	LDHB	0.0314	1.05	0.445	-1.2	0.0424	-1.14	0.195	-1.26	8.75E-03	-1.19	0.0756	1.06	0.552
77	spot 2373	L-lactate dehydrogenase B chain	LDHB	0.00312	1.03	0.564	-1.21	0.0021	-1.09	0.123	-1.24	0.00422	-1.12	0.0928	1.11	0.0733
	spot 2373	Malate dehydrogenase, cytoplasmic	MDH1
82	spot 2557	Beta-soluble NSF attachment protein	NAPB	0.00386	-1.12	0.142	-1.38	0.00496	-1.26	0.0437	-1.24	0.0029	-1.13	0.126	1.09	0.254
83	spot 2564	Beta-soluble NSF attachment protein	NAPB	0.00966	-1.03	0.599	-1.19	0.0154	-1.17	0.0186	-1.16	0.0407	-1.13	0.0549	1.02	0.587
84	spot 2629	Alpha-soluble NSF attachment protein	NAPA	0.0257	-1.04	0.521	-1.16	0.151	-1.26	9.41E-03	-1.12	0.198	-1.21	1.89E-03	-1.08	0.387
