# Supplementary material for: Identification of Protein Networks Involved in the Disease Course of Experimental Autoimmune Encephalomyelitis, an Animal Model of Multiple Sclerosis
Source: PLoS One. 2012 Apr 17;7(4):e35544. doi: 10.1371/journal.pone.0035544 (PMC3328452; doi:10.1371/journal.pone.0035544)
Supplement: Table S3 — IPA networks. In this table an overview is presented of all 75 unique proteins and their presence in the IPA networks presented in Figure 8. (XLSX) [file pone.0035544.s003.xlsx]

## Sheet: Table S3
Table S3. IPA networks
75 unique proteins	networks
	DLG4/KCNMA1	APP/ACTB	AGT
AARS
ABAT
ACO2	x
ACTB	x	x	x
ACTR3	x
ALB	x	x	x
ALDH5A1	x
ANXA3	x		x
ANXA4		x	x
ATP5B	x	x	x
ATP6V1B2	x
CAPG	x
CLIC1		x	x
CNP	x
DDX1	x		x
DLD	x	x	x
DLST		x	x
DNM1	x	x	x
DPYSL2	x	x	x
DPYSL3
DSP		x	x
EEF1A1	x	x	x
EEF2			x
ENO1	x	x	x
GARS
GFAP	x	x	x
GLUD1	x
GNAO1	x	x	x
GNB1	x	x	x
GOT1	x
HSP4A		x	x
HSP90AA1	x	x	x
HSPA12A	x
HSPD1	x	x	x
IDH3A	x
IFI47
IMMT	x
JUP		x	x
LAP3	x
LDHB	x
LHPP
LOC674678
LTA4H
MDH1
NAPA	x
NAPB	x
NDUFS2	x	x	x
NEFH	x	x	x
NEFL	x	x	x
PDIA3	x	x	x
PFKP	x	x
PGAM1	x	x
PHB	x	x	x
PKM2	x
PRDX6
PSME1		x	x
PSME2		x	x
PTPN1	x	x	x
SDHA	x		x
SELENBP1
SEPT11	x	x	x
SEPT2	x	x	x
SEPT5	x	x	x
SEPT8		x	x
SERPINB1
STXBP1	x	x
TF	x	x	x
THOP1		x	x
TRAP1
TUBA1A	x	x	x
TUBB	x	x	x
TUBB1
TUBB2A	x	x	x
TUBB3		x	x
WDR1			x
